# Supplementary material for: Novel delivery strategy: finasteride-loaded solid lipid nanoparticles for improved androgenetic alopecia therapy
Source: RSC Adv. 2025 Jun 4;15(23):18715–31. doi: 10.1039/d5ra00399g (PMC12134744; doi:10.1039/d5ra00399g)
Supplement: RA-015-D5RA00399G-s001 [file RA-015-D5RA00399G-s001.xlsx]

## Sheet: Dissolution drug and NP7 Data
	NP1	NP2	NP3	NP4	NP5	NP6	NP7
0	0	0	0	0	0	0	0
2	37.46	30.76	25.75	22.74	18.33	20.08	12.54
4	56.31	44.45	40.75	38.75	23.76	29.47	19.32
6	65.74	53.36	49.64	46.62	34.63	38.59	25.69
8	72.09	56.86	54.32	52.68	37.13	43.81	27.91
10	74.32	61.67	57.75	55.14	39.74	45.12	31.85
12	88.97	73.37	60.61	56.74	42.87	49.87	36.42
14	91.37	74.06	63.05	58.66	47.51	51.66	37.46
16	96.68	75.46	65.86	60.08	49.96	58.92	48.74
18	99.13	79.53	68.69	62.25	57.24	60.08	54.25
	0	0	0	0	0	0	0
	3.7	1.9	3.1	2.7	1.4	2.5	2.6
	4.9	5.1	4.8	1.6	3.8	3.7	3.8
	5.5	3.5	5.2	3.8	4.2	4.1	2.4
	2.8	4.9	3.5	5.5	5.4	5.5	1.8
	6.2	2.7	5.2	6.2	2.5	4.7	2.4
	3.7	6.6	4.4	3.7	1.5	4.3	3.6
	4.4	1.2	6.1	3.8	4.7	3.6	4.4
	5.7	3.5	4.7	4.9	5.2	1.9	5.2
								Particle size (nm)	PDI	Zeta potential (mV)	EE (%)	DL (%)
							NP7	131.0±3.1	0.463	-16.5±0.1	81.07±4.1	88.52±2.7
						NP7	Particle size (nm)	PDI	Zeta potential (mV)	EE (%)	DL (%)
							131	0.463	-16.5	81.07	88.52
													131.0±3.1	0.463	-16.5±0.1	81.07±4.1	88.52±2.7
		3.1	0.02	2.8	11.5	6.9

## Sheet: Data and ANOVA
		0	6	12	18
	Pure drug	0	12.92	57.78	69.73
	NP7	0	60.62	190.18	226.76
		0	2.8	4.7	6.8
		0	2.2	5.1	5.4
		0	6	12	18
	Pure drug	0	0	0.1	0.8
	NP7	0	12.48	48.19	71.23
		0	1.6	2.1	2.2
						DF	Sum of square	Mean square	F-Value	Prob>F				2	35504.2	17752.1	6.22577	0.03438
					Model	2	35504.2	17752.1	6.22577	0.03438				6	17108.3	2851.39
					Error	6	17108.3	2851.39						8	52612.5
					Total	8	52612.5
					0	0	0					0	0	0
					6	12.92	60.62					6	0	12.48
					12	57.78	190.18					12	0.1	48.19
					18	69.73	226.76					18	0.8	71.23
					2	3065.54	1532.77	5.03947	0.04196
					6	1824.92	304.153
					8	4890.45

## Sheet: Screen shot
	0	0	0
	6	0	12.48				0	0	0
	12	0.1	48.19				6	0	12.48
	18	0.8	71.23				12	0.1	48.19
							18	0.8	71.23
		0	0	0
		6	0	12.48
		12	0.1	48.19			0	0	0
		18	0.8	71.23			6	0	12.48
							12	0.1	48.19
							18	0.8	71.23

## Sheet: Formulation
	Table 1: Formulation composition of FINA loaded SLN
	Sl No	Ingredients	Formulations
			NP1	NP2	NP3	NP4	NP5	NP6	NP7
	1	Finasteride (mg)	30	30	30	30	30	30	30
	2	L-α-Phosphatidylcholine (mg)	50	100	100	125	150	150	200
	3	N-Trimethyl chitosan	0.5	0.75	1	1.25	1.5	1.75	2
	4	Ethanol (90% v/v)	q.s.	q.s.	q.s.	q.s.	q.s.	q.s.	q.s.
	5	Acetic acid (1%, ml)	5	5	5	5	5	5	5
	6	Purified water	q.s.	q.s.	q.s.	q.s.	q.s.	q.s.	q.s.
	Table 2: Assessment and evaluation of developed SLN
	Formulations	Evaluation of developed SLN
		Particle size (nm)	PDI	Zeta potential (mV)	EE (%)	DL (%)
	NP1	120.7±2.6	0.375	+6.3±0.3	69.58±2.9	71.36±3.2
	NP2	121.5±1.9	0.389	+4.2±0.2	73.27±1.6	78.12±1.6
	NP3	123.3±4.1	0.411	-8.5±0.4	76.49±3.4	79.64±4.4
	NP4	125.8±2.2	0.408	-11.8±0.2	80.32±1.4	83.05±1.8
	NP5	127.9±3.5	0.442	-13.9±0.3	87.25±2.5	85.38±2.6
	NP6	128.6±2.7	0.437	-13.1±0.2	86.19±3.3	86.57±3.3
	NP7	131.0±3.1	0.463	-16.5±0.1	81.07±4.1	88.52±2.7
	All values are represented as Mean ± Standard error of mean (where, n = 3).
